# Supplementary material for: Leptin signaling maintains autonomic stability during severe influenza infection in mice
Source: J Clin Invest. 2024 Oct 31;135(1):e182550. doi: 10.1172/JCI182550 (PMC11684820; doi:10.1172/JCI182550)
Supplement: Supporting data values [file jci-135-182550-s155.xlsx]

## Sheet: Sheet1
Supporting Data

## Sheet: Fig 1a
Fig1a
	DPI	Lean	DIO	ob
	14	0
	14	0				0=censored
	14	0				1=death
	14	0
	14	0
	14	0
	14	0
	9	1
	10	1
	14		0
	14		0
	14		0
	14		0
	14		0
	14		0
	14		0
	10		1
	14		1
	8			1
	9			1
	9			1
	10			1
	10			1
	10			1
	11			1
	11			1
	14			1

## Sheet: Fig 1b
Fig 1a
	DPI	225 ng/hr	75 ng/hr	25 ng/hr	Saline
	14	0
	14	0				0=censored
	14	0				1=death
	14	0
	14	0
	14	0
	14	0
	14	0
	14	0
	14	0
	14		0
	14		0
	14		0
	14		0
	14		0
	14		0
	14		0
	14		0
	14		0
	14		0
	9			1
	9			1
	10			1
	10			1
	12			1
	14			1
	14			0
	14			0
	14			0
	14			0
	9				1
	9				1
	9				1
	10				1
	11				1
	11				1
	12				1
	14				0
	14				0
	14
	14
	14
	14
	14
	14
	14
	14
	9
	9
	10
	11
	11
	12
	14
	14

## Sheet: Fig 1c
Fig 1C
ifnb
Time (days post infection)	Ctrl				Leptin
0	30.86	30.86	96.35	51.56	30.86	313.495	349.825
1	851.795	33.79	172.365	266.395	2747.68	1649.44	87.735	1562.64
4	432.09	131.555	390.32		185.23	156.965	641.795
7	89.9	92.42	256.595	121.895	162.88	115.39	106.4

## Sheet: Fig 1d
Fig 1D
ccl5
Time (days post infection)	Ctrl				Leptin
0	88.865	46.4	91.64	69.225	29.01	105.665	130.585
1	240.76	55.875	128.165	126.57	517.105	301.25	91.56	193.195
4	108.07	117.235	140.945		92.16	111.125	204.255
7	92.845	106.14	138.075	94.545	100.16	116.615	105.135

## Sheet: Fig 1e
Fig 1E
il-12
	Time (days post infection)	Ctrl				Leptin
	0	38.935	38.11	43.465	42.42	28.68	43.635	37.32
	1	56.84	39.915	71.49	69.655	86.53	84.77	69	104.69
	4	70.95	66.105	62.295		66.41	68.81	95.075
	7	67.97	70.965	72.145	79.435	69.125	78.815	75.88

## Sheet: Fig 1h
Fig. 1H
Ctrl	Leptin
45.8	143.2
63.2	87.1
37.7	89.4
47	92.5
71.9	68.6
84	86.8
61.7	100.5
67.6	91.3
52.2

## Sheet: Fig 1I
Fig. 1I
Ctrl	Leptin
15373037	51778266
29621126	48921063
19405813	78694593
27307325	43219682
66271028	52987692
47915681	83585920
50421700	62052880
33534666	67935917
5173239

## Sheet: Fig 1J
Fig. 1J
	Ctrl										Leptin
B cells	60.0555	60.5263	58.0184	66.1491	65.6391	66.413	64.1656	64.5487	60.1082		65.6066	64.257	72.6471	64.3266	68.2864	71.3761	70.4518	66.3333
TCRb+ cells	26.2899	28.6672	31.7658	24.7775	24.0062	25.3288	26.682	26.0753	28.4841		17.5091	21.4056	16.1806	22.3814	19.9442	18.051	19.2726	22.5394

## Sheet: Fig 1K
Fig. 1K
%Th1 of Tconv			#Th1 Tconv
Ctrl	Leptin		Ctrl	Leptin
17.0013	32.3147		230404	1024100
13.812	26.8612		468092	1110646
15.1046	27.002		320030	1370443
21.5455	15.4104		512394	589782
19.2114	29.2301		1323677	1295556
15.7833	29.6916		840764	1872938
15.9509	28.7181		937596	1487451
12.6061	27.2019		448099	1803246
8.7918			53873.7

[truncated: 13 more sheets: Fig 1L, Fig 1M, Fig 1O, Fig 1P, Fig 1Q, Fig 1R, Fig 1S, S2A, S2B, S2C, S2D, S3A, S3B]
